# Supplementary material for: Comparative Analysis of Medical Interventions to Alleviate Endometriosis-Related Pain: A Systematic Review and Network Meta-Analysis
Source: J Clin Med. 2024 Nov 18;13(22):6932. doi: 10.3390/jcm13226932 (PMC11595017; doi:10.3390/jcm13226932)
Supplement: Supplementary file 1 [file jcm-13-06932-s001.zip]

Archive with 1 entries (1 files):
- jcm-3325212-supplementary.pdf
